# Supplementary material for: Incremental increases in physiological fluid shear progressively alter pathogenic phenotypes and gene expression in multidrug resistant Salmonella
Source: Gut Microbes. 2024 May 23;16(1):2357767. doi: 10.1080/19490976.2024.2357767 (PMC11135960; doi:10.1080/19490976.2024.2357767)
Supplement: Supplemental Material [file KGMI_A_2357767_SM5239.zip]

Archive with 5 entries (5 files):
- Supplementary Figure 1.docx
- Supplementary Table 1 (1).docx
- Supplementary Table 2.docx
- Supplementary Table 3.docx
- Supplementary_Figure_2.docx
